# Supplementary material for: Inertial Sensors and Pressure Pain Threshold to Evaluate People with Primary Adhesive Capsulitis: Comparison with Healthy Controls and Effects of a Physiotherapy Protocol
Source: J Funct Morphol Kinesiol. 2023 Oct 6;8(4):142. doi: 10.3390/jfmk8040142 (PMC10594492; doi:10.3390/jfmk8040142)
Supplement: Supplementary file 1 [file jfmk-08-00142-s001.zip]

Archive with 1 entries (1 files):
- jfmk-2609630-supplementary.docx
